# Supplementary material for: Uncovering the Genetic of Cadmium Accumulation in the Rice 3K Panel
Source: Plants (Basel). 2022 Oct 22;11(21):2813. doi: 10.3390/plants11212813 (PMC9657585; doi:10.3390/plants11212813)
Supplement: Supplementary file 1 [file plants-11-02813-s001.zip]

Archive with 1 entries (1 files):
- plants-1908221-supplementary.pdf
